# Supplementary material for: Enhancing accuracy in proton therapy: The impact of geometric uncertainty models in head and neck cancer treatment
Source: Med Phys. 2025 Feb 21;52(6):4585–9. doi: 10.1002/mp.17698 (PMC12149682; doi:10.1002/mp.17698)
Supplement: Supplementary file 2 — Supporting Information [file MP-52-4585-s001.xlsx]

## Sheet: weekly dose recording
patient	organ	plan	metrics	W0	W1	W2	W3	W4	W5	W6
172850	ctv_7000	cRO3mm	voxmin_V94	0.999961	0.99986	1	0.986382	0.992589	0.98779	0.996161
172850	ctv_7000	aRO_AM	voxmin_V94	0.995189	0.997673	0.998417	0.985665	0.995014	0.988494	0.998856
172850	ctv_7000	aRO_PM	voxmin_V94	0.991669	0.984593	0.97991	0.979393	0.981135	0.982311	0.989463
172850	ctv_5425	cRO3mm	voxmin_V94	0.999952	0.990263	0.999771	0.999377	0.999792	0.999553	0.996803
172850	ctv_5425	aRO_AM	voxmin_V94	0.996365	0.976824	0.995072	0.996114	0.996788	0.997401	0.991736
172850	ctv_5425	aRO_PM	voxmin_V94	0.997799	0.996642	0.995532	0.99588	0.993325	0.995514	0.991212
172850	brainstem	cRO3mm	voxmax_D0.03cc	60.9	62.3333	61.75	60.8	61.8333	60.45	62.5
172850	brainstem	aRO_AM	voxmax_D0.03cc	57.5	59.7	58.4	56.6	58.5	56.6333	58.9
172850	brainstem	aRO_PM	voxmax_D0.03cc	52.4	55.9	53.6	51	56.1	51.7	56.6
172850	spinalcord	cRO3mm	voxmax_D0.03cc	14.98	14.55	14.1	19.7	15.95	18.8	55.6
172850	spinalcord	aRO_AM	voxmax_D0.03cc	13.3333	12.65	12.0667	14.2	12.0667	13.5	49.75
172850	spinalcord	aRO_PM	voxmax_D0.03cc	12.3667	11.8	12.4	17.65	14.2	17.2	33.8
172850	ipsilateral_parotid	cRO3mm	nominal_mean	31.5509	33.1341	34.6377	36.5017	40.1901	41.1401	41.3664
172850	ipsilateral_parotid	aRO_AM	nominal_mean	28.2637	29.5377	30.7194	32.6042	36.5892	37.3575	37.8328
172850	ipsilateral_parotid	aRO_PM	nominal_mean	19.1966	20.3603	21.3994	23.7448	27.5893	28.4003	29.4506
172850	contralateral_parotid	cRO3mm	nominal_mean	25.7595	26.5166	26.9185	28.1219	22.0451	22.2155	37.5971
172850	contralateral_parotid	aRO_AM	nominal_mean	22.9839	23.6959	23.8441	24.7936	18.6858	19.0194	34.6981
172850	contralateral_parotid	aRO_PM	nominal_mean	18.5085	19.6716	19.5702	20.1732	10.464	9.85637	31.3245
172850	submandibular	cRO3mm	nominal_mean	29.0587	29.6747	28.4244	28.7531	29.809	31.6658	25.6489
172850	submandibular	aRO_AM	nominal_mean	20.7887	21.489	20.3832	20.4593	21.3607	22.8912	17.663
172850	submandibular	aRO_PM	nominal_mean	17.4477	18.3662	17.4962	17.2981	18.5062	19.8298	15.2425
172850	oralcavity	cRO3mm	nominal_mean	20.2822	20.2783	20.819	21.6928	23.3431	13.3674	21.7531
172850	oralcavity	aRO_AM	nominal_mean	17.611	17.6072	18.1089	18.8784	20.4527	11.5804	18.9462
172850	oralcavity	aRO_PM	nominal_mean	9.98167	9.97621	10.8217	11.9405	13.2432	7.56076	12.0798
172850	PCM_Sup	cRO3mm	nominal_mean	55.2567	55.16	55.1225	57.7741	60.0635	58.9739	58.1675
172850	PCM_Sup	aRO_AM	nominal_mean	52.2143	52.1756	52.1776	55.1275	57.7912	56.3837	55.4455
172850	PCM_Sup	aRO_PM	nominal_mean	48.9933	48.863	48.1674	50.8493	53.4664	51.7901	50.7296
172850	PCM_Med	cRO3mm	nominal_mean	16.7838	15.9647	18.4355	20.594	22.8195	24.0704	20.3218
172850	PCM_Med	aRO_AM	nominal_mean	13.7493	13.1494	15.39	17.7957	19.7989	20.974	17.4913
172850	PCM_Med	aRO_PM	nominal_mean	10.5003	9.43706	11.8092	14.4469	16.2859	17.8098	14.0198
172850	PCM_Inf	cRO3mm	nominal_mean	16.1221	15.2665	17.332	22.0035	21.8211	24.3157	20.5818
172850	PCM_Inf	aRO_AM	nominal_mean	13.0798	12.5464	14.2635	18.0996	17.8815	20.0199	16.8116
172850	PCM_Inf	aRO_PM	nominal_mean	9.61181	8.00807	10.6492	16.5107	16.7619	19.3512	15.3949
172850	body	cRO3mm	nominal_mean	11.667	7.30508	8.3478	8.54459	11.5178	10.0291	10.4641
172850	body	aRO_AM	nominal_mean	10.61	6.64206	7.60654	7.80522	10.5266	9.17323	9.5631
172850	body	aRO_PM	nominal_mean	9.90145	6.19752	7.06682	7.23028	9.74632	8.48352	8.84778
174393	ctv_7000	cRO3mm	voxmin_V94	0.999807	0.985659	0.969741	0.971255	0.971893	0.972126	0.98339
174393	ctv_7000	aRO_AM	voxmin_V94	0.994402	0.975517	0.988203	0.991873	0.997564	0.958714	0.967178
174393	ctv_7000	aRO_PM	voxmin_V94	0.994247	0.963976	0.969171	0.989164	0.990571	0.959827	0.969934
174393	ctv_5425	cRO3mm	voxmin_V94	0.999989	0.998747	0.988352	0.986264	0.968996	0.961285	0.94664
174393	ctv_5425	aRO_AM	voxmin_V94	0.992434	0.990908	0.987371	0.988124	0.970953	0.9546	0.937744
174393	ctv_5425	aRO_PM	voxmin_V94	0.993171	0.992653	0.986001	0.986823	0.9892	0.970206	0.953051
174393	brainstem	cRO3mm	voxmax_D0.03cc	55.8	58.8	57.1667	57.5	59.2	56.5	58.5
174393	brainstem	aRO_AM	voxmax_D0.03cc	53.7	57	54.8	54	56.1	54.6333	56
174393	brainstem	aRO_PM	voxmax_D0.03cc	53.8	57.8	55.3	54.6	56.3667	55.25	56.8
174393	spinalcord	cRO3mm	voxmax_D0.03cc	48.3	48.3	50.8	49	50.3	49.8	55.35
174393	spinalcord	aRO_AM	voxmax_D0.03cc	47.25	47.7	47.5	48	48.4	48.3	47.8
174393	spinalcord	aRO_PM	voxmax_D0.03cc	46.7	47.2	48	46.9	47.9	47.8	47.1
174393	ipsilateral_parotid	cRO3mm	nominal_mean	23.3944	23.3029	24.3739	26.2892	31.0348	29.8901	33.0991
174393	ipsilateral_parotid	aRO_AM	nominal_mean	17.7661	17.6724	19.5111	21.5457	26.3751	25.2783	28.4331
174393	ipsilateral_parotid	aRO_PM	nominal_mean	17.1151	16.9764	18.9617	21.0934	25.8908	24.6804	28.1437
174393	contralateral_parotid	cRO3mm	nominal_mean	28.7336	29.5285	31.3525	34.0724	40.5324	40.7983	41.7784
174393	contralateral_parotid	aRO_AM	nominal_mean	21.4188	22.2031	24.566	27.1318	33.725	33.667	34.6279
174393	contralateral_parotid	aRO_PM	nominal_mean	21.2607	22.0172	24.0472	26.3874	32.8283	32.6776	33.7204
174393	submandibular	cRO3mm	nominal_mean	43.4476	41.5386	42.7445	42.2458	41.6026	43.001	39.2271
174393	submandibular	aRO_AM	nominal_mean	36.5471	34.8958	36.666	36.5505	35.1432	36.5312	32.3646
174393	submandibular	aRO_PM	nominal_mean	35.4153	33.75	35.6538	35.336	34.1894	35.4719	31.4727
174393	oralcavity	cRO3mm	nominal_mean	21.5151	20.361	21.7916	22.9188	23.3618	23.9052	24.0521
174393	oralcavity	aRO_AM	nominal_mean	20.3741	19.2221	20.6899	21.6479	22.0968	22.854	23.0656
174393	oralcavity	aRO_PM	nominal_mean	19.7218	18.5712	20.0788	21.1504	21.5862	22.3777	22.6468
174393	PCM_Sup	cRO3mm	nominal_mean	64.2111	63.8811	64.3041	64.5764	65.6463	64.917	63.2105
174393	PCM_Sup	aRO_AM	nominal_mean	63.8154	63.3067	64.8459	65.1649	66.6622	65.4915	63.3208
174393	PCM_Sup	aRO_PM	nominal_mean	63.8717	63.2299	64.7553	65.0816	66.5551	65.6553	63.2762
174393	PCM_Med	cRO3mm	nominal_mean	49.43	48.6724	48.384	51.5536	57.512	56.3659	57.1066
174393	PCM_Med	aRO_AM	nominal_mean	42.2317	41.882	41.8045	44.9129	52.534	50.7855	50.9691
174393	PCM_Med	aRO_PM	nominal_mean	41.7754	41.4232	41.3964	44.4089	52.0693	50.2929	50.4714
174393	PCM_Inf	cRO3mm	nominal_mean	23.0979	23.5796	21.5267	21.9364	25.523	22.8973	25.5324
174393	PCM_Inf	aRO_AM	nominal_mean	16.7216	17.5834	15.7525	15.5313	18.6971	16.3428	19.4782
174393	PCM_Inf	aRO_PM	nominal_mean	15.9137	16.7107	14.7417	14.6058	17.8959	15.4393	18.4921
174393	body	cRO3mm	nominal_mean	6.0755	8.37979	8.22106	9.11266	11.1001	11.8976	17.4424
174393	body	aRO_AM	nominal_mean	5.62046	7.82286	7.6853	8.52223	10.387	11.1298	16.364
174393	body	aRO_PM	nominal_mean	5.65842	7.86098	7.722	8.56038	10.438	11.183	16.4315
174438	ctv_7000	cRO3mm	voxmin_V94	0.998653	0.948378	0.996784	0.997542	0.989916	0.990591	0.984512
174438	ctv_7000	aRO_AM	voxmin_V94	0.983665	0.943287	0.99278	0.998713	0.995999	0.9974	0.995154
174438	ctv_7000	aRO_PM	voxmin_V94	0.989801	0.968933	0.99645	1	0.997591	0.99844	0.997018
174438	ctv_5425	cRO3mm	voxmin_V94	0.999796	0.996855	0.996381	0.99338	0.9861	0.992371	0.976493
174438	ctv_5425	aRO_AM	voxmin_V94	0.996582	0.989825	0.992043	0.988602	0.971082	0.973681	0.963092
174438	ctv_5425	aRO_PM	voxmin_V94	0.996242	0.981943	0.985995	0.979813	0.961773	0.962735	0.95634
174438	brainstem	cRO3mm	voxmax_D0.03cc	44	49.9667	54.4	49.6333	53.1	51.8	53.9
174438	brainstem	aRO_AM	voxmax_D0.03cc	42.35	49.2333	52.9	48.05	50.9	51.05	53.3
174438	brainstem	aRO_PM	voxmax_D0.03cc	38.8	46.1	50.3	45.7	48.55	49.1	50.8556
174438	spinalcord	cRO3mm	voxmax_D0.03cc	39.5667	47.4	48.9667	46.3	47.3	49.2	50.6
174438	spinalcord	aRO_AM	voxmax_D0.03cc	41.9	46.8	47.95	45.8333	46.5	47.25	47.8
174438	spinalcord	aRO_PM	voxmax_D0.03cc	40.5	46.7	46.5	46	46.4	46.2	46.6
174438	contralateral_parotid	cRO3mm	nominal_mean	14.479	16.6685	19.3081	22.1128	23.669	23.6979	23.9781
174438	contralateral_parotid	aRO_AM	nominal_mean	11.5894	13.6251	15.8658	18.9216	20.5952	20.4786	21.4105
174438	contralateral_parotid	aRO_PM	nominal_mean	11.863	13.8416	16.1262	19.0487	20.701	20.5923	21.5785
174438	ipsilateral_parotid	cRO3mm	nominal_mean	24.9001	28.9967	32.7726	38.3888	41.864	43.3587	42.7077
174438	ipsilateral_parotid	aRO_AM	nominal_mean	19.1982	23.6488	27.7469	34.1319	38.322	40.046	39.7539
174438	ipsilateral_parotid	aRO_PM	nominal_mean	19.9401	24.2559	28.4486	34.7142	38.7993	40.5684	40.203
174438	submandibular	cRO3mm	nominal_mean	36.6903	39.0545	43.3834	44.4714	42.297	44.0813	43.105
174438	submandibular	aRO_AM	nominal_mean	29.014	32.4345	37.8575	38.9443	36.7663	38.7822	37.4673
174438	submandibular	aRO_PM	nominal_mean	31.3115	35.0068	39.3679	40.2876	38.139	40.0448	38.7018
174438	oralcavity	cRO3mm	nominal_mean	17.1087	17.8165	19.4018	20.4574	21.1151	21.4403	21.1395
174438	oralcavity	aRO_AM	nominal_mean	16.5506	17.2341	18.8744	20.0015	20.8501	21.0877	20.6374
174438	oralcavity	aRO_PM	nominal_mean	16.1982	16.8521	18.4685	19.48	20.2357	20.4861	20.0205
174438	PCM_Sup	cRO3mm	nominal_mean	60.61	61.7705	61.2448	60.8302	61.199	62.205	61.6061
174438	PCM_Sup	aRO_AM	nominal_mean	60.7744	62.5376	61.3013	61.5978	62.0733	62.8279	62.2519
174438	PCM_Sup	aRO_PM	nominal_mean	61.0485	62.939	61.5992	61.9406	62.2957	63.3214	62.6837
174438	PCM_Med	cRO3mm	nominal_mean	31.5419	36.8133	35.8828	43.0549	44.4055	41.6449	45.1852
174438	PCM_Med	aRO_AM	nominal_mean	23.8587	30.5804	28.8496	36.5365	37.6316	34.7289	38.221
174438	PCM_Med	aRO_PM	nominal_mean	23.9567	30.5126	29.031	36.6542	38.204	35.2853	39.133
174438	PCM_Inf	cRO3mm	nominal_mean	19.5881	18.8641	22.0618	25.2969	28.1704	26.0856	31.0601
174438	PCM_Inf	aRO_AM	nominal_mean	13.6362	14.1717	17.1514	19.8125	22.9965	21.775	26.3467
174438	PCM_Inf	aRO_PM	nominal_mean	13.7529	14.4807	17.3774	20.2455	23.2819	21.7539	26.525
174438	body	cRO3mm	nominal_mean	7.44792	10.4123	9.83697	10.1462	10.8943	13.468	10.316
174438	body	aRO_AM	nominal_mean	7.13045	10.1277	9.59998	9.903	10.6388	13.1434	10.0737
174438	body	aRO_PM	nominal_mean	7.14633	10.1475	9.62121	9.92371	10.6643	13.1693	10.0932
174787	ctv_7000	cRO3mm	voxmin_V94	0.999252	0.98817	0.985473	0.992429	0.99374	0.992284	0.971856
174787	ctv_7000	aRO_AM	voxmin_V94	0.980052	0.969161	0.949718	0.979083	0.968993	0.982963	0.94404
174787	ctv_7000	aRO_PM	voxmin_V94	0.974915	0.970447	0.962454	0.990798	0.976054	0.990068	0.957048
174787	ctv_5425	cRO3mm	voxmin_V94	0.999857	0.990879	0.995935	0.996386	0.994228	0.99412	0.977141
174787	ctv_5425	aRO_AM	voxmin_V94	0.993358	0.954947	0.967876	0.980545	0.95406	0.979777	0.949994
174787	ctv_5425	aRO_PM	voxmin_V94	0.993021	0.954811	0.96086	0.97931	0.954554	0.985194	0.961088
174787	brainstem	cRO3mm	voxmax_D0.03cc	47.8	49.5	51.55	52.7	47.3	49.8	51
174787	brainstem	aRO_AM	voxmax_D0.03cc	40.1	42.3	44.3	45.8	40	42.25	43.3
174787	brainstem	aRO_PM	voxmax_D0.03cc	38.9	40.4	0	43.4	38.3	40.35	41.2
174787	spinalcord	cRO3mm	voxmax_D0.03cc	39.9	44.1667	44.7	44.7	42.35	43.5	48.3
174787	spinalcord	aRO_AM	voxmax_D0.03cc	35.2	39.1	41.6	39.1333	39.2	38.55	41.7
174787	spinalcord	aRO_PM	voxmax_D0.03cc	36	39.4	0	39.275	38	38.9333	40.7
174787	ipsilateral_parotid	cRO3mm	nominal_mean	29.4049	28.2917	25.4126	27.6357	27.1361	26.3845	27.1559
174787	ipsilateral_parotid	aRO_AM	nominal_mean	25.5756	23.8821	21.0494	23.6417	22.523	22.0387	21.995
174787	ipsilateral_parotid	aRO_PM	nominal_mean	26.7068	25.0037	22.2668	24.7906	23.6963	23.1456	23.1351
174787	contralateral_parotid	cRO3mm	nominal_mean	22.501	20.9393	21.0687	22.6773	25.0638	22.4204	28.355
174787	contralateral_parotid	aRO_AM	nominal_mean	17.9187	16.8611	16.9026	18.6564	20.3352	17.9777	23.376
174787	contralateral_parotid	aRO_PM	nominal_mean	18.9348	18.0245	17.7981	19.8451	21.138	18.9647	24.1991
174787	submandibular	cRO3mm	nominal_mean	50.9592	58.5283	58.4471	57.2949	62.8049	60.9652	59.7631
174787	submandibular	aRO_AM	nominal_mean	45.5884	54.1007	54.0244	52.3145	59.3029	56.5182	54.9284
174787	submandibular	aRO_PM	nominal_mean	45.511	53.2217	53.6219	51.6794	58.0825	55.7018	53.8178
174787	oralcavity	cRO3mm	nominal_mean	8.4644	9.07337	8.37666	8.94805	8.9157	9.96228	8.64215
174787	oralcavity	aRO_AM	nominal_mean	7.78793	8.14108	7.59494	8.13878	8.07281	9.03535	7.83467
174787	oralcavity	aRO_PM	nominal_mean	8.39503	8.76297	8.15775	8.70665	8.65606	9.67515	8.41536
174787	PCM_Sup	cRO3mm	nominal_mean	42.1802	40.4565	34.7669	37.824	36.031	40.3435	35.8086
174787	PCM_Sup	aRO_AM	nominal_mean	38.8079	36.9892	30.7338	34.0977	31.7978	36.5878	31.5502
174787	PCM_Sup	aRO_PM	nominal_mean	39.1204	38.4816	31.4465	35.3148	32.7988	37.6482	32.3688
174787	PCM_Med	cRO3mm	nominal_mean	23.6801	21.3881	18.3065	21.1311	20.2588	24.8535	20.8159
174787	PCM_Med	aRO_AM	nominal_mean	19.0443	16.8196	14.4307	16.6751	15.7627	20.0598	16.3758
174787	PCM_Med	aRO_PM	nominal_mean	19.7495	17.7439	15.135	17.5132	16.5325	20.9989	17.3463
174787	PCM_Inf	cRO3mm	nominal_mean	18.5591	16.9519	17.2027	18.4255	16.5764	20.8035	19.9752
174787	PCM_Inf	aRO_AM	nominal_mean	14.799	13.1348	13.7073	14.8843	12.8279	17.2379	16.3519
174787	PCM_Inf	aRO_PM	nominal_mean	16.5019	14.9061	15.2609	16.6775	14.7264	19.2187	18.344
174787	body	cRO3mm	nominal_mean	7.93845	11.0241	9.58431	10.1246	8.6071	9.7831	10.07
174787	body	aRO_AM	nominal_mean	7.48693	10.3856	9.02767	9.54534	8.11187	9.21627	9.48705
174787	body	aRO_PM	nominal_mean	7.67579	10.6571	9.2591	9.79126	8.32696	9.45754	9.73401
175452	ctv_7000	cRO3mm	voxmin_V94	0.999247	0.981049	0.964781	0.977444	0.99792	0.996249	0.989946
175452	ctv_7000	aRO_AM	voxmin_V94	0.987982	0.885638	0.871036	0.927683	0.977495	0.974662	0.966203
175452	ctv_7000	aRO_PM	voxmin_V94	0.989968	0.989214	0.983654	0.982618	0.969804	0.999009	0.996829
175452	ctv_5425	cRO3mm	voxmin_V94	0.999993	0.995302	0.995947	0.994731	0.995103	0.997161	0.989159
175452	ctv_5425	aRO_AM	voxmin_V94	0.995003	0.971978	0.974566	0.955768	0.984862	0.986323	0.975213
175452	ctv_5425	aRO_PM	voxmin_V94	0.995306	0.995609	0.995047	0.991983	0.990713	0.991368	0.982342
175452	brainstem	cRO3mm	voxmax_D0.03cc	43.95	44.5	39.55	43.6333	46.1	43.4	46.2
175452	brainstem	aRO_AM	voxmax_D0.03cc	35.9667	37.3	27.1	36.5	40	35.55	39.9
175452	brainstem	aRO_PM	voxmax_D0.03cc	35.5	37.4	30.2	37.3	40.3667	36.25	41.3
175452	spinalcord	cRO3mm	voxmax_D0.03cc	47.45	48.4	50.4	49.1	49.75	13.2	50.3
175452	spinalcord	aRO_AM	voxmax_D0.03cc	45.2	46.3667	48.8	46.1	47	6.5	47.2
175452	spinalcord	aRO_PM	voxmax_D0.03cc	44.85	44.9	47.35	45.6333	45.45	7.55	46.1
175452	ipsilateral_parotid	cRO3mm	nominal_mean	23.4659	26.7769	25.6967	31.3811	30.3472	33.8221	33.4699
175452	ipsilateral_parotid	aRO_AM	nominal_mean	15.4839	19.2055	18.0095	24.742	23.015	26.9568	26.561
175452	ipsilateral_parotid	aRO_PM	nominal_mean	15.6579	19.3066	18.1563	25.0071	23.5212	27.6027	27.2694
175452	contralateral_parotid	cRO3mm	nominal_mean	20.2982	23.061	21.9516	25.5237	27.0755	28.9379	29.0191
175452	contralateral_parotid	aRO_AM	nominal_mean	15.7076	19.4741	17.6823	21.4061	22.4386	24.6667	25.1289
175452	contralateral_parotid	aRO_PM	nominal_mean	15.963	19.6321	18.1275	21.9669	23.0959	25.3571	25.7773
175452	submandibular	cRO3mm	nominal_mean	44.9724	43.8425	44.829	42.3322	48.0123	48.9751	47.4465
175452	submandibular	aRO_AM	nominal_mean	38.4189	35.6065	37.5021	34.8298	44.5925	47.7603	42.9576
175452	submandibular	aRO_PM	nominal_mean	37.7683	40.5075	41.4951	38.2326	40.2241	42.9835	39.8566
175452	oralcavity	cRO3mm	nominal_mean	18.1379	18.7416	21.0223	20.2657	20.6513	21.8587	21.1785
175452	oralcavity	aRO_AM	nominal_mean	14.8481	15.2762	17.7677	17.258	17.5163	18.9567	18.1191
175452	oralcavity	aRO_PM	nominal_mean	15.3871	15.7138	18.2169	17.6285	18.0608	19.4859	18.6407
175452	PCM_Sup	cRO3mm	nominal_mean	60.8616	60.9554	62.4099	61.5871	62.521	62.1169	61.932
175452	PCM_Sup	aRO_AM	nominal_mean	60.54	60.5043	62.3609	61.2228	62.2567	61.8898	61.7694
175452	PCM_Sup	aRO_PM	nominal_mean	60.7473	60.8775	62.4459	60.8967	62.2349	61.7511	61.557
175452	PCM_Med	cRO3mm	nominal_mean	41.9833	40.2436	47.4505	47.175	48.0922	50.2805	55.052
175452	PCM_Med	aRO_AM	nominal_mean	31.8816	30.4436	37.9666	37.9114	38.2241	40.995	46.3932
175452	PCM_Med	aRO_PM	nominal_mean	34.9557	33.9777	41.8482	41.3541	42.5	44.9098	50.2261
175452	PCM_Inf	cRO3mm	nominal_mean	14.581	17.1977	17.9776	17.4779	18.6608	21.1166	19.0383
175452	PCM_Inf	aRO_AM	nominal_mean	9.09474	11.5769	13.1445	12.125	13.8344	17.9848	14.7664
175452	PCM_Inf	aRO_PM	nominal_mean	9.82297	12.4585	14.7134	13.6844	15.4701	19.2344	16.5944
175452	body	cRO3mm	nominal_mean	10.5864	10.5778	8.94248	11.1348	9.02764	10.3377	12.1595
175452	body	aRO_AM	nominal_mean	9.58334	9.58868	8.11228	10.1021	8.18721	9.38376	11.0342
175452	body	aRO_PM	nominal_mean	9.76962	9.79615	8.28684	10.308	8.35225	9.57156	11.2572

## Sheet: cumulative dose
patient	organ	plan	metric	accu
172850	ctv_7000	cRO3mm	V94	0.998827
172850	ctv_7000	aRO_AM	V94	0.994133
172850	ctv_7000	aRO_PM	V94	0.975475
172850	ctv_5425	cRO3mm	V94	0.999988
172850	ctv_5425	aRO_AM	V94	0.998185
172850	ctv_5425	aRO_PM	V94	0.997093
172850	brainstem	cRO3mm	D0.03cc	61.9
172850	brainstem	aRO_AM	D0.03cc	50.2
172850	brainstem	aRO_PM	D0.03cc	55.9
172850	spinalcord	cRO3mm	D0.03cc	17.9
172850	spinalcord	aRO_AM	D0.03cc	12.1
172850	spinalcord	aRO_PM	D0.03cc	15.4
172850	ipsilateral_parotid	cRO3mm	mean	35.218
172850	ipsilateral_parotid	aRO_AM	mean	31.8075
172850	ipsilateral_parotid	aRO_PM	mean	22.8128
172850	contralateral_parotid	cRO3mm	mean	29.2824
172850	contralateral_parotid	aRO_AM	mean	26.4797
172850	contralateral_parotid	aRO_PM	mean	22.441
172850	submandibular	cRO3mm	mean	30.0374
172850	submandibular	aRO_AM	mean	21.8963
172850	submandibular	aRO_PM	mean	19.3393
172850	oralcavity	cRO3mm	mean	21.5655
172850	oralcavity	aRO_AM	mean	18.8213
172850	oralcavity	aRO_PM	mean	11.7497
172850	PCM_Sup	cRO3mm	mean	57.8837
172850	PCM_Sup	aRO_AM	mean	55.3727
172850	PCM_Sup	aRO_PM	mean	51.1702
172850	PCM_Med	cRO3mm	mean	21.1183
172850	PCM_Med	aRO_AM	mean	18.0183
172850	PCM_Med	aRO_PM	mean	14.722
172850	PCM_Inf	cRO3mm	mean	20.6522
172850	PCM_Inf	aRO_AM	mean	16.8263
172850	PCM_Inf	aRO_PM	mean	14.6162
172850	body	cRO3mm	mean	12.2214
172850	body	aRO_AM	mean	11.1752
172850	body	aRO_PM	mean	10.3998
174393	ctv_7000	cRO3mm	V94	0.996873
174393	ctv_7000	aRO_AM	V94	0.991197
174393	ctv_7000	aRO_PM	V94	0.992124
174393	ctv_5425	cRO3mm	V94	0.994738
174393	ctv_5425	aRO_AM	V94	0.984727
174393	ctv_5425	aRO_PM	V94	0.985734
174393	brainstem	cRO3mm	D0.03cc	46.9
174393	brainstem	aRO_AM	D0.03cc	55.95
174393	brainstem	aRO_PM	D0.03cc	56.1
174393	spinalcord	cRO3mm	D0.03cc	40.2
174393	spinalcord	aRO_AM	D0.03cc	48.85
174393	spinalcord	aRO_PM	D0.03cc	49
174393	ipsilateral_parotid	cRO3mm	mean	25.3384
174393	ipsilateral_parotid	aRO_AM	mean	20.3765
174393	ipsilateral_parotid	aRO_PM	mean	19.8178
174393	contralateral_parotid	cRO3mm	mean	33.5594
174393	contralateral_parotid	aRO_AM	mean	26.71
174393	contralateral_parotid	aRO_PM	mean	26.1107
174393	submandibular	cRO3mm	mean	42.8514
174393	submandibular	aRO_AM	mean	36.269
174393	submandibular	aRO_PM	mean	35.3038
174393	oralcavity	cRO3mm	mean	23.0586
174393	oralcavity	aRO_AM	mean	21.941
174393	oralcavity	aRO_PM	mean	21.352
174393	PCM_Sup	cRO3mm	mean	65.1546
174393	PCM_Sup	aRO_AM	mean	65.5645
174393	PCM_Sup	aRO_PM	mean	65.6342
174393	PCM_Med	cRO3mm	mean	52.5846
174393	PCM_Med	aRO_AM	mean	46.0954
174393	PCM_Med	aRO_PM	mean	45.6077
174393	PCM_Inf	cRO3mm	mean	23.4764
174393	PCM_Inf	aRO_AM	mean	17.1881
174393	PCM_Inf	aRO_PM	mean	16.2713
174393	body	cRO3mm	mean	6.20489
174393	body	aRO_AM	mean	5.77476
174393	body	aRO_PM	mean	5.80392
174438	ctv_7000	cRO3mm	V94	0.999212
174438	ctv_7000	aRO_AM	V94	0.998383
174438	ctv_7000	aRO_PM	V94	0.999917
174438	ctv_5425	cRO3mm	V94	0.99858
174438	ctv_5425	aRO_AM	V94	0.991353
174438	ctv_5425	aRO_PM	V94	0.981329
174438	brainstem	cRO3mm	D0.03cc	49.5
174438	brainstem	aRO_AM	D0.03cc	48.2
174438	brainstem	aRO_PM	D0.03cc	45.3
174438	spinalcord	cRO3mm	D0.03cc	45.3667
174438	spinalcord	aRO_AM	D0.03cc	45.85
174438	spinalcord	aRO_PM	D0.03cc	45.1
174438	contralateral_parotid	cRO3mm	mean	17.5496
174438	contralateral_parotid	aRO_AM	mean	14.7362
174438	contralateral_parotid	aRO_PM	mean	14.9421
174438	ipsilateral_parotid	cRO3mm	mean	32.8263
174438	ipsilateral_parotid	aRO_AM	mean	28.4914
174438	ipsilateral_parotid	aRO_PM	mean	29.0711
174438	submandibular	cRO3mm	mean	43.5134
174438	submandibular	aRO_AM	mean	38.2767
174438	submandibular	aRO_PM	mean	39.7976
174438	oralcavity	cRO3mm	mean	21.0131
174438	oralcavity	aRO_AM	mean	20.6384
174438	oralcavity	aRO_PM	mean	20.1645
174438	PCM_Sup	cRO3mm	mean	62.0918
174438	PCM_Sup	aRO_AM	mean	62.4873
174438	PCM_Sup	aRO_PM	mean	62.8435
174438	PCM_Med	cRO3mm	mean	39.9109
174438	PCM_Med	aRO_AM	mean	32.8494
174438	PCM_Med	aRO_PM	mean	33.1056
174438	PCM_Inf	cRO3mm	mean	27.9767
174438	PCM_Inf	aRO_AM	mean	22.6199
174438	PCM_Inf	aRO_PM	mean	23.1077
174438	body	cRO3mm	mean	7.8352
174438	body	aRO_AM	mean	7.59836
174438	body	aRO_PM	mean	7.61933
174787	ctv_7000	cRO3mm	V94	0.992869
174787	ctv_7000	aRO_AM	V94	0.964442
174787	ctv_7000	aRO_PM	V94	0.974965
174787	ctv_5425	cRO3mm	V94	0.997346
174787	ctv_5425	aRO_AM	V94	0.976781
174787	ctv_5425	aRO_PM	V94	0.978822
174787	brainstem	cRO3mm	D0.03cc	49.7
174787	brainstem	aRO_AM	D0.03cc	42.1
174787	brainstem	aRO_PM	D0.03cc	40.2
174787	spinalcord	cRO3mm	D0.03cc	42.6
174787	spinalcord	aRO_AM	D0.03cc	39
174787	spinalcord	aRO_PM	D0.03cc	38.2
174787	ipsilateral_parotid	cRO3mm	mean	30.0066
174787	ipsilateral_parotid	aRO_AM	mean	25.7769
174787	ipsilateral_parotid	aRO_PM	mean	26.9052
174787	contralateral_parotid	cRO3mm	mean	22.5912
174787	contralateral_parotid	aRO_AM	mean	18.2182
174787	contralateral_parotid	aRO_PM	mean	19.1971
174787	submandibular	cRO3mm	mean	59.7503
174787	submandibular	aRO_AM	mean	55.6914
174787	submandibular	aRO_PM	mean	54.934
174787	oralcavity	cRO3mm	mean	8.82297
174787	oralcavity	aRO_AM	mean	8.02467
174787	oralcavity	aRO_PM	mean	8.60516
174787	PCM_Sup	cRO3mm	mean	39.8085
174787	PCM_Sup	aRO_AM	mean	36.4279
174787	PCM_Sup	aRO_PM	mean	37.2912
174787	PCM_Med	cRO3mm	mean	21.6071
174787	PCM_Med	aRO_AM	mean	17.2579
174787	PCM_Med	aRO_PM	mean	18.0069
174787	PCM_Inf	cRO3mm	mean	18.1699
174787	PCM_Inf	aRO_AM	mean	14.4579
174787	PCM_Inf	aRO_PM	mean	16.2542
174787	body	cRO3mm	mean	8.00815
174787	body	aRO_AM	mean	7.55809
174787	body	aRO_PM	mean	7.75209
175452	ctv_7000	cRO3mm	V94	0.996953
175452	ctv_7000	aRO_AM	V94	0.98514
175452	ctv_7000	aRO_PM	V94	0.998322
175452	ctv_5425	cRO3mm	V94	0.99956
175452	ctv_5425	aRO_AM	V94	0.990198
175452	ctv_5425	aRO_PM	V94	0.996793
175452	brainstem	cRO3mm	D0.03cc	44.3333
175452	brainstem	aRO_AM	D0.03cc	36.6333
175452	brainstem	aRO_PM	D0.03cc	37.3
175452	spinalcord	cRO3mm	D0.03cc	49.55
175452	spinalcord	aRO_AM	D0.03cc	47.1333
175452	spinalcord	aRO_PM	D0.03cc	45.8
175452	ipsilateral_parotid	cRO3mm	mean	27.9837
175452	ipsilateral_parotid	aRO_AM	mean	20.8385
175452	ipsilateral_parotid	aRO_PM	mean	21.1013
175452	contralateral_parotid	cRO3mm	mean	23.3073
175452	contralateral_parotid	aRO_AM	mean	19.1392
175452	contralateral_parotid	aRO_PM	mean	20.0917
175452	submandibular	cRO3mm	mean	45.939
175452	submandibular	aRO_AM	mean	40.3299
175452	submandibular	aRO_PM	mean	43.4673
175452	oralcavity	cRO3mm	mean	21.0356
175452	oralcavity	aRO_AM	mean	17.959
175452	oralcavity	aRO_PM	mean	19.0482
175452	PCM_Sup	cRO3mm	mean	61.8638
175452	PCM_Sup	aRO_AM	mean	61.6841
175452	PCM_Sup	aRO_PM	mean	67.5629
175452	PCM_Med	cRO3mm	mean	46.6974
175452	PCM_Med	aRO_AM	mean	37.1482
175452	PCM_Med	aRO_PM	mean	42.7974
175452	PCM_Inf	cRO3mm	mean	17.2262
175452	PCM_Inf	aRO_AM	mean	12.2966
175452	PCM_Inf	aRO_PM	mean	13.5457
175452	body	cRO3mm	mean	11.1565
175452	body	aRO_AM	mean	10.1477
175452	body	aRO_PM	mean	11.1576
